# Supplementary material for: The ROSMAP project: aging and neurodegenerative diseases through omic sciences
Source: Front Neuroinform. 2024 Sep 16;18:1443865. doi: 10.3389/fninf.2024.1443865 (PMC11439699; doi:10.3389/fninf.2024.1443865)
Supplement: Supplementary file 1 [file Data_Sheet_1.zip]

Archive with 3 entries (2 files):
- Supplementary_documents-The ROSMAP Project: Aging and Neurodegenerative Diseases through Omic Sciences/
- Supplementary_documents-The ROSMAP Project: Aging and Neurodegenerative Diseases through Omic Sciences/ROSMAP_review-SupplementaryMaterials.pdf
- Supplementary_documents-The ROSMAP Project: Aging and Neurodegenerative Diseases through Omic Sciences/mesh_networks.cys
